# Supplementary material for: Cell Fate following Irradiation of MDA-MB-231 and MCF-7 Breast Cancer Cells Pre-Exposed to the Tetrahydroisoquinoline Sulfamate Microtubule Disruptor STX3451
Source: Molecules. 2022 Jun 14;27(12):3819. doi: 10.3390/molecules27123819 (PMC9228122; doi:10.3390/molecules27123819)
Supplement: Supplementary file 1 [file molecules-27-03819-s001.zip]

Archive with 1 entries (1 files):
- molecules-1686034-supplementary.pdf
